# Supplementary material for: Engineering the Thermostability of the Mono- and Diacylglycerol Lipase SMG1 for the Synthesis of Diacylglycerols
Source: Foods. 2022 Dec 16;11(24):4069. doi: 10.3390/foods11244069 (PMC9778158; doi:10.3390/foods11244069)
Supplement: Supplementary file 1 [file foods-11-04069-s001.zip]

Archive with 1 entries (1 files):
- foods-2003936-supplementary.pdf
